# Supplementary material for: A cautionary tale of low-pass sequencing and imputation with respect to haplotype accuracy
Source: Genet Sel Evol. 2024 Jan 12;56:6. doi: 10.1186/s12711-024-00875-w (PMC10785484; doi:10.1186/s12711-024-00875-w)
Supplement: Supplementary file 1 — Additional file 1: Table S1. Sequencing coverage summary statistics. Sample ID, gender, coat colour, and sequencing summary statistics for each library sequenced. Table S2. Summary of variant records in VCF files following each filtering step described in Additional file 2: Figure S1. Breakdown of variants tagged with different filtering criteria, and subsequently remaining after each filtering step. Table S3. Reference panels for phasing and imputation. List of dog ID and breeds comprising the full reference panel, with those included in panels 1 and 2 indicated, respectively. Table S4. Summary of variant counts binned by allele frequency, those reported with different depths are derived from the full panel. Breakdown of variant counts per allele frequency bin for the full reference panel, and subset panels 1 and 2. Also provided are variant counts in the imputed data at each sequencing depth based on using the full reference panel for phasing and imputation. Table S5. Linear model coefficient estimates after fitting imputed genotype r2 to MAF, with depth and panel as covariates: lm(r2 ~ MAF + depth + panel). Summary table of coefficient estimates after fitting a linear model of imputed genotype r2 to MAF, including depth and reference panel as covariates. Table S6. Linear model coefficient estimates after fitting SNV imputed dosage r2 to depth, with panel as a covariate: lm(r2 ~ depth + panel). Summary table of coefficient estimates after fitting a linear model of SNV imputed dosage r2 to depth, including reference panel as a covariate. Table S7. Summary of mismatch rates for SNVs arising from different reference panels at each depth of coverage tested. Table of mismatch rates for homozygous reference (RR), heterozygous reference (RA), and homozygous alternate (AA) genotypes of SNVs when comparing each depth of coverage to the genotypes from the 43.5X depth dataset, derived from imputation with each of the reference panels. Table S8. Linear model coefficient estim [file 12711_2024_875_MOESM1_ESM.xlsx]

## Sheet: S1
Table S1. Sequencing coverage summary statistics.
Sample data			50X sequencing						4X sequencing						1X sequencing
IID	Gender	Coat	Data (Gb)	Raw reads	Q30(%)	Mapping ratio	Expected coverage[1]	Observed coverage	Data (Gb)	Raw reads	Q30(%)	Mapping ratio	Expected coverage[1]	Observed coverage	Data (Gb)	Raw reads	Q30(%)	Mapping ratio	Expected coverage[1]	Observed coverage
LAB_3	Female	Chocolate	189.1	1260856978	92.51	0.62	48.8508	36.99	13.7	91104862	90.16	0.62	3.53917	2.98	2.6	17479610	90.01	0.62	0.671667	0.59
LAB_4	Male	Black	156	1040270796	92.38	0.95	61.75	48.75	10.5	70081074	91.24	0.95	4.15625	3.57	3.5	23274126	91.36	0.96	1.4	1.23
LAB_7	Male	FoxRed	170.6	1137436046	92.93	0.86	61.1317	48.14	13.6	90705524	90.9	0.86	4.87333	4.2	2.6	17232116	91.18	0.86	0.931667	0.83
LAB_9	Female	Black	162.7	1084475508	92.3	0.92	62.3683	47.76	12.6	84295222	91.06	0.92	4.83	4.01	2.6	17292546	90.96	0.92	0.996667	0.88
LAB_10	Male	Black	180	1199814866	91.86	0.93	69.75	53.87	11.7	78262004	91.17	0.93	4.53375	3.86	2.5	16744280	90.94	0.93	0.96875	0.88
LAB_11	Male	Black	186.5	1243103640	92.71	0.8	62.1667	48.22	13.3	88952286	91.36	0.81	4.48875	3.71	2.6	17554718	91	0.8	0.866667	0.78
LAB_13	Male	Black	198.4	1322689048	92.42	0.85	70.2667	54.12	17.2	114469612	90.52	0.85	6.09167	5.11	3.4	22356764	90.78	0.85	1.20417	1.03
LAB_16	Female	Black	160.7	1071214020	92.89	0.63	42.1838	32.63	13.6	90427812	91.72	0.63	3.57	2.93	2.7	17941686	91.3	0.63	0.70875	0.61
LAB_18	Female	Black	186.6	1244203388	92.97	0.75	58.3125	43.6	15.8	105640078	91.2	0.75	4.9375	3.99	3	20192334	91.15	0.75	0.9375	0.81
LAB_19	Female	Black	144.8	965529540	92.79	0.88	53.0933	41.32	10.9	72777034	91.11	0.88	3.99667	3.34	3.6	24088140	91.11	0.89	1.335	1.13
LAB_20	Male	Chocolate	185.6	1237215474	92.91	0.84	64.96	50.36	13.3	88554140	90.08	0.84	4.655	3.98	2.6	17020680	90.96	0.84	0.91	0.8
LAB_21	Female	Black	172.3	1148775344	92.34	0.95	68.2021	51.46	12.3	81734012	89.9	0.94	4.8175	4.06	3.9	25670506	91.46	0.95	1.54375	1.3
LAB_24	Male	Black	150.9	1006204212	92.25	0.9	56.5875	45.41	11.2	74397240	89.71	0.9	4.2	3.68	2.6	17336030	90.44	0.9	0.975	0.88
LAB_25	Male	Chocolate	161.3	1075418540	92.58	0.63	42.3413	33.39	10.6	70788490	90.05	0.63	2.7825	2.41	2.4	16017884	89.85	0.63	0.63	0.56
LAB_26	Male	Black	172.3	1148410486	92.61	0.95	68.2021	50.32	13.5	89807606	89.73	0.95	5.34375	4.58	2.9	19480108	90.51	0.95	1.14792	1.02
LAB_27	Female	Black	168.4	1122730946	93.14	0.79	55.4317	39.18	13.5	90217080	91.7	0.79	4.44375	3.63	3.8	25282846	91.34	0.79	1.25083	1.05
LAB_28	Male	Black	171.4	1142745190	92.77	0.77	54.9908	40.5	12.6	84328854	91.11	0.77	4.0425	3.48	3.4	22651536	90.87	0.78	1.105	0.97
LAB_29	Female	Chocolate	162.5	1083208854	92.27	0.66	44.6875	34.45	15.1	100627740	90.02	0.66	4.1525	3.46	3	19728716	89.99	0.66	0.825	0.71
LAB_30	Male	Black	171.5	1143255758	91.91	0.91	65.0271	51.35	15.6	104206018	89.62	0.91	5.915	5.1	3.3	22188604	90.48	0.91	1.25125	1.13
LAB_31	Male	Chocolate	160.8	1071970428	91.89	0.83	55.61	44.29	13.2	88036884	89.76	0.83	4.565	3.91	2.5	16467926	89.57	0.83	0.864583	0.76
LAB_33	Female	Black	187.3	1248528990	91.93	0.62	48.3858	35.72	17.4	116099532	90.3	0.61	4.4225	3.68	3.5	23414654	90.19	0.61	0.889583	0.77
LAB_34	Male	Black	196.2	1307835504	91.66	0.69	56.4075	42.69	18	120060214	90.74	0.69	5.175	4.33	3.1	20476298	90.01	0.68	0.878333	0.77
LAB_2_1	Female	Yellow	163.8	1091836054	90.7	0.84	57.33	45.92	12.8	85349656	90.51	0.84	4.48	3.71	3.5	23197026	90.82	0.85	1.23958	1.03
LAB_2_2	Male	Yellow	144.5	963374036	93.72	0.85	51.1771	42.52	13.1	87146968	90.93	0.84	4.585	3.98	3.7	24341074	91.21	0.85	1.31042	1.14
LAB_2_3	Male	Black	189.5	1263004542	91.07	0.63	49.7437	38.23	17	113354094	91.45	0.63	4.4625	3.58	3.6	23796332	91.21	0.63	0.945	0.8
LAB_2_4	Female	Chocolate	192.4	1282896712	89.74	0.73	58.5217	44.39	11.2	74418596	89.12	0.73	3.40667	2.82	2.6	17638710	89.7	0.73	0.790833	0.69
LAB_2_6	Female	FoxRed	147.5	983297354	91.81	0.9	55.3125	45.13	13.2	87900548	90.65	0.9	4.95	4.11	2.6	17657746	89.9	0.89	0.964167	0.87
LAB_2_7	Male	Black	156.9	1045915608	91.57	0.89	58.1838	46.44	13	86530224	90.84	0.89	4.82083	4.11	2.6	17345120	91.03	0.89	0.964167	0.85
LAB_2_9	Female	Black	147	980231992	91.35	0.86	52.675	41.76	13.7	91188476	90.11	0.86	4.90917	4.17	2.6	17071724	90	0.86	0.931667	0.81
LAB_2_10	Male	Black	154.8	1032002340	91.27	0.48	30.96	23.97	11.4	76161638	90.91	0.5	2.375	1.92	2.9	19285370	90.97	0.51	0.61625	0.5
		Mean	169.743	1.13162e+09	92.175	0.797	56.1537	43.4293	13.4867	8.99208e+07	90.5893	0.797	4.45071	3.74667	3.00667	20007507	90.6767	0.798333	1.00181	0.872667
[1] Based on (data generated * mapping ratio) / assembly size (2.4 Gb)

## Sheet: S2
Table S2. Summary of variant records in VCF files following each filtering step detailed in Additional File 2.
Filter (tag)	Records	SNPs	INDELs	MultiallelicSites	MultiallelicSNPs
None	1428614289	1396474493	32139796	427597578	423211265
1 (LowQUAL)	1225817553	1216151822	9665731	331901510	331808308
1 (LowMQ)	34907761	33447249	1460512	11489642	11292446
1 (LowMedianDP)	269184614	266567348	2617266	120812222	120369454
1 (ExcessMedianDP)	94078	65294	28784	28128	22553
1 (FMissing)	1135852605	1108979422	26873183	354000360	349921166
1 (PASS)	38194332	34853133	3341199	15332195	15058127
2	15222196	13502818	1719378	7474866	7220734
3	21635001	19969557	1665444	0	0
4	9210683	7892812	1317871	0	0
Statistics were retrieved using bcftools stats.
Multiallelic records were decomposed into biallelic records prior to filter 3, hence the number of records following filter 3 is greater than filter 2.
Due to the way in which bcftools reports the values, the multiallelic sites (including SNPs) are a subset of the SNP and INDEL counts.
Multiple filter tags can be applied to a given variant.

## Sheet: S3
Table S3. Full reference panel for phasing and imputation.
ID	Breed	Panel 1	Panel 2
ERR2196022	Affenpinscher	X	X
SRR7107657	Afghan Hound	X	X
SRR7107829	Afghan Hound
ERR2196097	Airedale Terrier	X	X
SRR10758785	Airedale Terrier
SRR10758786	Airedale Terrier
SRR7107630	Airedale Terrier
SRR7107882	Airedale Terrier
SRR7107922	Airedale Terrier
ERR3486148	Akita	X	X
SRR10077545	Alapaha Blue Blood Bulldog	X	X
SRR10752633	Alapaha Blue Blood Bulldog
SRR7107573	Alaskan Husky	X	X
SRR8614049	Alaskan Klee Kai	X	X
ERR2750976	Alaskan Malamute	X	X
SRR7107548	Alaskan Malamute
SRR7107992	Alaskan Malamute
SRR8614085	Alaskan Malamute
ERR2750982	Alpine Dachsbracke	X	X
SRR7107588	Alpine Dachsbracke
ERR2196096	American Bulldog	X	X
SRR10752628	American Bulldog
SRR12330040	American Eskimo Dog	X	X
SRR12330051	American Eskimo Dog
SRR12330062	American Eskimo Dog
SRR12330380	American Foxhound	X	X
SRR7107993	American Hairless Terrier	X	X
ERR2759437	American Staffordshire Terrier	X	X
SRR10077543	American Staffordshire Terrier
SRR10077573	American Staffordshire Terrier
SRR8614051	American Staffordshire Terrier
SRR12330269	American Water Spaniel	X	X
SRR12330280	American Water Spaniel
SRR12330247	Anatolian Shepherd Dog	X	X
SRR14750392	Anatolian Shepherd Dog
SRR14750414	Anatolian Shepherd Dog
SRR14750293	Anglo-Francais Hound	X	X
SRR14750304	Anglo-Francais Hound
SRR14750434	Anglo-Francais Hound
SRR14750315	Appenzeller Sennenhund	X	X
SRR14750327	Ariegeois	X	X
ERR2113149	Australian Cattle Dog	X	X
ERR3339007	Australian Cattle Dog
ERR5383406	Australian Cattle Dog
SRR12330225	Australian Cattle Dog
SRR7107537	Australian Cattle Dog
SRR7107580	Australian Cattle Dog
SRR7107589	Australian Cattle Dog
SRR7107867	Australian Cattle Dog
SRR7107923	Australian Cattle Dog
ERR2113146	Australian Shepherd	X	X
SRR12330203	Australian Shepherd
ERR1683870	Australian Terrier	X	X
SRR12330180	Australian Terrier
SRR14750373	Auvergne pointer	X	X
SRR14750377	Auvergne pointer
SRR14750379	Auvergne pointer
SRR14750381	Auvergne pointer
ERR2113153	Basenji	X	X
ERR2113154	Basenji
ERR2113155	Basenji
ERR2113156	Basenji
ERR2113157	Basenji
ERR2113158	Basenji
SRR10752616	Basenji
SRR10752639	Basenji
SRR7107885	Basenji		X
SRR7107984	Basenji
SRR8614023	Basenji
SRR8614026	Basenji
SRR8614076	Basenji
SRR14750382	Basset Artesien Normand	X	X
SRR14750384	Basset Artesien Normand
SRR14750385	Basset Artesien Normand
SRR14750510	Basset Fauve de Bretagne	X	X
SRR14750512	Basset Fauve de Bretagne
ERR1688855	Basset Hound	X	X
ERR3047521	Basset Hound
SRR10077555	Basset Hound
SRR12330158	Basset Hound
SRR8614061	Basset Hound
SRR7107539	Bavarian Mountain Hound	X	X
ERR3026880	Beagle	X	X
ERR3026882	Beagle
ERR3026883	Beagle
SRR2094385	Beagle
SRR7107642	Beagle
SRR7107976	Beagle
ERR1683858	Bearded Collie	X	X
ERR1683869	Bearded Collie
SRR7107581	Bearded Collie
SRR7107593	Bearded Collie
SRR7107609	Bearded Collie
SRR7107610	Bearded Collie
SRR12330083	Bedlington Terrier	X	X
SRR12330085	Bedlington Terrier
SRR12330093	Bedlington Terrier
SRR12330114	Bedlington Terrier
SRR2095368	Belgian Shepherd (Undefined)	X	X
SRR10077571	Berger Picard	X	X
SRR14750335	Berger Picard
SRR7107897	Berger Picard
SRR7107921	Berger Picard
SRR7107932	Berger Picard
SRR7107973	Berger Picard
ERR5383407	Bernese Mountain Dog	X	X
ERR5383408	Bernese Mountain Dog
ERR5383409	Bernese Mountain Dog
ERR5383410	Bernese Mountain Dog
ERR5383411	Bernese Mountain Dog
ERR5383412	Bernese Mountain Dog
ERR5383413	Bernese Mountain Dog
ERR5383414	Bernese Mountain Dog
ERR5383415	Bernese Mountain Dog
ERR5383416	Bernese Mountain Dog
SRR10441652	Bernese Mountain Dog
SRR2095463	Bernese Mountain Dog
SRR7120127	Bernese Mountain Dog
ERR2196098	Bichon Frise	X	X
ERR2196101	Bichon Frise
SRR14750518	Bichon Frise
SRR12330039	Biewer Terrier	X	X
SRR12330042	Biewer Terrier
SRR12330043	Biewer Terrier
SRR12330044	Biewer Terrier
SRR14750519	Billy	X	X
SRR14750520	Billy
SRR7107925	Black and Tan Coonhound	X	X
SRR7107858	Black Russian Terrier	X	X
SRR14750521	Bloodhound	X	X
SRR14750523	Bloodhound
SRR2095469	Bloodhound
SRR14750515	Blue Gascony Griffon	X	X
SRR14750516	Blue Gascony Griffon
SRR12330074	Boerboel	X	X
SRR12330075	Boerboel
ERR2008772	Border Collie	X	X
ERR2759432	Border Collie
ERR3339008	Border Collie
SRR10077552	Border Collie
SRR10752615	Border Collie
SRR2094387	Border Collie
SRR2094388	Border Collie
SRR7107535	Border Collie
SRR7107554	Border Collie
SRR7107555	Border Collie
SRR7107578	Border Collie
SRR7107590	Border Collie
SRR7107946	Border Collie
SRR7107947	Border Collie
SRR7107948	Border Collie
SRR7107949	Border Collie
SRR7107950	Border Collie
SRR7107899	Border Terrier	X	X
SRR7107927	Border Terrier
SRR7107928	Border Terrier
SRR7107968	Border Terrier
SRR7120144	Borzoi	X	X
SRR10752622	Boston Terrier	X	X
SRR10752636	Boston Terrier
SRR7120145	Boston Terrier
SRR7107966	Bouvier des Flandres	X	X
SRR7120146	Bouvier des Flandres
SRR7120147	Bouvier des Flandres
SRR8614087	Bouvier des Flandres
ERR2196023	Boxer	X	X
ERR5383419	Boxer
SRR10441649	Boxer
SRR10441650	Boxer
SRR12330069	Boxer
SRR7107773	Boxer
SRR8541911	Boxer
SRR8541912	Boxer
SRR8541917	Boxer
SRR8541918	Boxer
SRR14750398	Brazilian Terrier	X	X
SRR14750399	Brazilian Terrier
SRR14750390	Bruno Jura Hound	X	X
SRR14750391	Bruno Jura Hound
SRR14750393	Bruno Jura Hound
SRR14750394	Bruno Jura Hound
SRR14750396	Bruno Jura Hound
ERR2196102	Brussels Griffon	X	X
ERR3047522	Brussels Griffon
ERR3047531	Brussels Griffon
ERR2196103	Bull Terrier	X	X
SRR12330046	Bull Terrier
SRR7107556	Bull Terrier
SRR7120148	Bull Terrier
SRR7120149	Bull Terrier
SRR7120150	Bull Terrier
SRR7120151	Bull Terrier
SRR7120152	Bull Terrier
SRR7120153	Bull Terrier
ERR2750977	Bulldog	X	X
SRR2095477	Bulldog
ERR2196024	Bullmastiff	X	X
ERR5383417	Bullmastiff
SRR12330047	Bullmastiff
SRR7107532	Cairn Terrier	X	X
ERR5383418	Cane Corso	X	X
SRR10077570	Cane Corso
SRR7107936	Cane Corso
SRR8614017	Cane Corso
SRR8614031	Cane Corso
SRR8614037	Cane Corso
SRR14750404	Cardigan Welsh Corgi	X	X
SRR7120156	Carolina Dog	X	X
SRR10752630	Catahoula Leopard Dog	X	X
SRR12330274	Catahoula Leopard Dog
SRR12330275	Catahoula Leopard Dog
SRR12330277	Catahoula Leopard Dog
SRR12330281	Catahoula Leopard Dog
ERR2196025	Cavalier King Charles Spaniel	X	X
SRR10441637	Cavalier King Charles Spaniel
SRR7107546	Cavalier King Charles Spaniel
SRR7107547	Cavalier King Charles Spaniel
SRR12330375	Cesky Terrier	X	X
SRR12330376	Cesky Terrier
SRR10752621	Chesapeake Bay Retriever	X	X
SRR7107974	Chesapeake Bay Retriever
SRR8614039	Chesapeake Bay Retriever		X
ERR2750983	Chihuahua	X	X
ERR3047532	Chihuahua
ERR3047533	Chihuahua
SRR2095478	Chihuahua
SRR7107579	Chihuahua
SRR7107831	Chihuahua
SRR10752648	Chinese Crested	X	X
SRR7107775	Chinese Crested
SRR7107801	Chinese Crested
SRR12330386	Chinook	X	X
SRR12330387	Chinook
SRR12330021	Chow Chow	X	X
SRR12330022	Chow Chow
SRR2094392	Chow Chow
SRR12330020	Cirneco dell'Etna	X	X
SRR10441643	Cocker Spaniel	X	X
SRR10441644	Cocker Spaniel
SRR10441651	Cocker Spaniel
SRR10752614	Cocker Spaniel
SRR2095479	Cocker Spaniel
SRR5664958	Cocker Spaniel
SRR5664959	Cocker Spaniel
SRR5664960	Cocker Spaniel
SRR5664961	Cocker Spaniel
SRR5664964	Cocker Spaniel
SRR5664965	Cocker Spaniel
SRR7107563	Cocker Spaniel
SRR7107632	Cocker Spaniel
ERR2759436	Collie	X	X
ERR3486150	Collie
SRR12330392	Collie
SRR12330394	Collie
SRR5190660	Collie
SRR5190661	Collie
SRR5190662	Collie
SRR5190663	Collie
SRR10077546	Coton de Tulear	X	X
SRR7107770	Coyote	X	X
SRR13376336	Cretan Hound	X	X
SRR13376337	Cretan Hound
SRR13376352	Cretan Hound
SRR13376353	Cretan Hound
SRR13376354	Cretan Hound
SRR13376355	Cretan Hound
SRR13376356	Cretan Hound
SRR13376370	Cretan Hound
SRR13376371	Cretan Hound
SRR13376372	Cretan Hound
ERR2750978	Curly Coated Retriever	X	X
ERR2750979	Curly Coated Retriever
ERR2759440	Curly Coated Retriever
ERR2759441	Curly Coated Retriever
SRR7107533	Curly Coated Retriever
ERR3047534	Dachshund	X	X
ERR3047535	Dachshund
ERR5383422	Dachshund
SRR10077566	Dachshund
SRR10441642	Dachshund
SRR10752613	Dachshund
SRR10752642	Dachshund
SRR10752643	Dachshund
SRR7107544	Dachshund
SRR7107557	Dachshund
SRR7107965	Dachshund
SRR7107971	Dachshund
SRR8614073	Dachshund
SRR8614019	Dalmatian	X	X
SRR8614032	Dalmatian
SRR10596312	Dingo	X	X
SRR10596321	Dingo
ERR1688858	Doberman Pinscher	X	X
ERR1688859	Doberman Pinscher
SRR10077558	Doberman Pinscher
SRR10441641	Doberman Pinscher
SRR10752619	Doberman Pinscher
SRR10752623	Doberman Pinscher
SRR2095318	Doberman Pinscher
SRR7107606	Doberman Pinscher
SRR7107901	Doberman Pinscher
SRR8614015	Doberman Pinscher
SRR8614053	Doberman Pinscher
ERR5383421	Dogo Argentino	X	X
ERR2196027	Dogue de Bordeaux	X	X
ERR2196105	Dogue de Bordeaux
SRR12330363	Dogue de Bordeaux
SRR14750542	Dogue de Bordeaux
SRR14750544	Dogue de Bordeaux
SRR5177169	DongGyeoungi	X	X
SRR5177170	DongGyeoungi
SRR5177174	DongGyeoungi
SRR5177177	DongGyeoungi
SRR5177178	DongGyeoungi
SRR5177184	DongGyeoungi
SRR5177186	DongGyeoungi
SRR5177187	DongGyeoungi
SRR5177188	DongGyeoungi		X
SRR5177190	DongGyeoungi		X
SRR14750427	Dutch Shepherd	X	X
SRR8614045	Dutch Shepherd
SRR7107624	Elo	X	X
SRR12330356	English Foxhound	X	X
SRR12330357	English Foxhound
SRR10077576	English Mastiff	X	X
SRR10752629	English Mastiff
SRR14750465	English Mastiff
SRR2094396	English Mastiff
SRR7107930	English Setter	X	X
SRR7107962	English Setter
SRR7107977	English Setter		X
SRR8614035	English Setter
SRR8614054	English Setter
ERR4579523	English Springer Spaniel	X	X
SRR10077547	English Springer Spaniel
SRR10077567	English Springer Spaniel
SRR7107883	English Springer Spaniel
SRR7107929	English Springer Spaniel
SRR8614048	English Springer Spaniel
SRR8614055	English Springer Spaniel
SRR12330354	Entlebucher Sennenhund	X	X
SRR7107618	Entlebucher Sennenhund
ERR5383425	Eurasier	X	X
SRR7107623	Eurasier
SRR12330337	Field Spaniel	X	X
SRR12330339	Field Spaniel
SRR7107963	Field Spaniel
SRR7107843	Finnish Lapphund	X	X
SRR10441645	Flat-Coated Retriever	X	X
SRR10441648	Flat-Coated Retriever
SRR10752618	Flat-Coated Retriever
SRR2095480	Flat-Coated Retriever
SRR2095487	Flat-Coated Retriever
SRR7120158	Flat-Coated Retriever
ERR4579524	Fox Terrier	X	X
SRR14750295	Fox Terrier
SRR14750442	Fox Terrier
SRR14750443	Fox Terrier
SRR14750444	Fox Terrier
ERR2196026	French Bulldog	X	X
ERR5383426	French Bulldog
ERR5383427	French Bulldog
SRR12330340	French Bulldog
SRR12330341	French Bulldog
SRR14750428	French Bulldog
SRR7107587	French Bulldog
SRR8541932	French Bulldog
SRR14750530	French Pointing Dog	X	X
SRR14750531	French Pointing Dog
SRR14750532	French Pointing Dog
SRR14750534	French Pointing Dog
SRR14750437	French Spaniel	X	X
SRR14750438	French Spaniel
ERR1688120	German Shepherd	X	X
ERR2113150	German Shepherd
ERR3339004	German Shepherd
ERR5383424	German Shepherd		X
SRR10077554	German Shepherd
SRR10441638	German Shepherd
SRR10752632	German Shepherd
SRR1131449	German Shepherd
SRR1131528	German Shepherd
SRR1134655	German Shepherd
SRR4011155	German Shepherd
SRR7107640	German Shepherd
SRR7107641	German Shepherd
SRR7107761	German Shepherd
SRR7107762	German Shepherd
SRR7107763	German Shepherd
SRR7107768	German Shepherd
SRR7107884	German Shepherd
SRR7107915	German Shepherd
SRR8614058	German Shepherd
ERR3339009	German Shorthaired Pointer	X	X
SRR7107551	German Spitz (Gross)	X	X
SRR7107585	German Wirehaired Pointer	X	X
ERR3284981	Giant Schnauzer	X	X
ERR3284982	Giant Schnauzer
ERR3284983	Giant Schnauzer
ERR3284984	Giant Schnauzer
SRR8614029	Giant Schnauzer
ERR1683868	Golden Retriever	X	X
ERR1688124	Golden Retriever
ERR1688854	Golden Retriever
ERR1943610	Golden Retriever
ERR2759434	Golden Retriever
ERR5383428	Golden Retriever
SRR10077542	Golden Retriever
SRR10077549	Golden Retriever
SRR10077559	Golden Retriever
SRR10077564	Golden Retriever
SRR10752631	Golden Retriever
SRR2095320	Golden Retriever
SRR7107793	Golden Retriever
SRR7107796	Golden Retriever
SRR7107797	Golden Retriever
SRR7107798	Golden Retriever
SRR7107854	Golden Retriever
SRR7107855	Golden Retriever
SRR7107856	Golden Retriever
SRR7107857	Golden Retriever
SRR7107859	Golden Retriever
SRR7107894	Golden Retriever
SRR7107926	Golden Retriever
SRR7120160	Golden Retriever
SRR7120161	Golden Retriever
SRR7120162	Golden Retriever
SRR8614020	Golden Retriever
SRR8614034	Golden Retriever
SRR8614060	Golden Retriever
SRR7107931	Gordon Setter	X	X
SRR7107975	Gordon Setter
ERR4579525	Grand Basset Griffon Vendeen	X	X
SRR12330329	Grand Basset Griffon Vendeen
SRR12330330	Grand Basset Griffon Vendeen
SRR12330331	Grand Basset Griffon Vendeen
SRR14750311	Grand Bleu de Gascogne	X	X
SRR14750297	Great Anglo-French Tricolour Hound	X	X
SRR14750298	Great Anglo-French Tricolour Hound
SRR14750300	Great Anglo-French Tricolour Hound
SRR14750301	Great Anglo-French Tricolour Hound
SRR14750305	Great Anglo-French White and Orange Hound	X	X
SRR14750310	Great Anglo-French White and Orange Hound
ERR5383420	Great Dane	X	X
SRR10441636	Great Dane
SRR11671228	Great Dane
SRR11671229	Great Dane
SRR11671231	Great Dane
SRR11671232	Great Dane
SRR11671233	Great Dane
SRR11671234	Great Dane
SRR2095497	Great Dane
SRR7107534	Great Dane
SRR7107967	Great Dane
SRR8541915	Great Dane
ERR2750969	Great Pyrenees	X	X
SRR2095321	Great Pyrenees
SRR7107914	Great Pyrenees
ERR1683867	Greater Swiss Mountain Dog	X	X
ERR2357314	Greater Swiss Mountain Dog
ERR2357315	Greater Swiss Mountain Dog
ERR2359900	Greater Swiss Mountain Dog
ERR2359901	Greater Swiss Mountain Dog
ERR4579529	Greater Swiss Mountain Dog
SRR12330315	Greater Swiss Mountain Dog
SRR14750448	Greater Swiss Mountain Dog
SRR7107969	Greater Swiss Mountain Dog
SRR7120166	Greater Swiss Mountain Dog
SRR11193494	Greenland dog	X	X
SRR11193499	Greenland dog
SRR7107833	Greenland dog
ERR4318093	Grey Wolf	X	X
ERR4318094	Grey Wolf
ERR4318095	Grey Wolf
ERR4318100	Grey Wolf
ERR4318101	Grey Wolf
ERR4318106	Grey Wolf
SRR13376342	Grey Wolf
SRR13376343	Grey Wolf
SRR13376344	Grey Wolf
SRR13376345	Grey Wolf
SRR13376346	Grey Wolf
SRR13376347	Grey Wolf
SRR13376348	Grey Wolf
SRR13376349	Grey Wolf
SRR13376357	Grey Wolf
SRR13376358	Grey Wolf
SRR13376359	Grey Wolf
SRR13376360	Grey Wolf
SRR13376361	Grey Wolf
SRR13376363	Grey Wolf
SRR13376364	Grey Wolf
SRR13376365	Grey Wolf
SRR13376366	Grey Wolf
SRR13376367	Grey Wolf
SRR13376368	Grey Wolf
SRR13376369	Grey Wolf
SRR2095362	Grey Wolf
SRR7107540	Grey Wolf
SRR7107541	Grey Wolf
SRR7107542	Grey Wolf
SRR7107776	Grey Wolf
SRR7107777	Grey Wolf
SRR7107778	Grey Wolf
SRR7107780	Grey Wolf
SRR7107782	Grey Wolf
SRR7107785	Grey Wolf
SRR7107786	Grey Wolf
SRR7107787	Grey Wolf
SRR7107850	Grey Wolf
SRR7107851	Grey Wolf
SRR7107871	Grey Wolf		X
SRR7107906	Grey Wolf
SRR7107907	Grey Wolf
SRR7107908	Grey Wolf
SRR7107909	Grey Wolf
SRR7107910	Grey Wolf
SRR7107911	Grey Wolf
SRR7107912	Grey Wolf
SRR7107913	Grey Wolf
SRR7107987	Grey Wolf
SRR7107988	Grey Wolf
SRR8541938	Grey Wolf
ERR2750980	Greyhound	X	X
ERR2750981	Greyhound
ERR2759442	Greyhound
ERR2759443	Greyhound
ERR5383429	Greyhound
SRR7107558	Greyhound
SRR7107789	Greyhound
SRR7107790	Greyhound
SRR7107791	Greyhound
SRR7107794	Greyhound
SRR7107795	Greyhound
SRR7107799	Greyhound
SRR7107800	Greyhound
SRR14750367	Griffon	X	X
SRR14750368	Griffon
SRR14750319	Griffon Nivernais	X	X
SRR14750320	Griffon Nivernais
SRR14750452	Harrier	X	X
ERR3047536	Havanese	X	X
ERR3047537	Havanese
ERR3047538	Havanese
ERR1864645	Heideterrier	X	X
ERR2750974	Hovawart	X	X
ERR2759438	Hovawart		X
SRR7107942	Iberian Wolf	X	X
SRR12330306	Ibizan Hound	X	X
SRR12330309	Ibizan Hound
SRR12330301	Icelandic Sheepdog	X	X
SRR1135309	Indigenous Dog	X	X
SRR1137093	Indigenous Dog
SRR1138308	Indigenous Dog
SRR1138312	Indigenous Dog
SRR1138313	Indigenous Dog
SRR1138334	Indigenous Dog
SRR1138337	Indigenous Dog
SRR1138338	Indigenous Dog
SRR1138346	Indigenous Dog
SRR1138347	Indigenous Dog
SRR1138348	Indigenous Dog
SRR1138355	Indigenous Dog
SRR1138359	Indigenous Dog
SRR7107720	Indigenous Dog
SRR7107721	Indigenous Dog
SRR7107724	Indigenous Dog
SRR7107732	Indigenous Dog
SRR7107734	Indigenous Dog
SRR7107752	Indigenous Dog
SRR7107753	Indigenous Dog
SRR7120167	Irish Setter	X	X
SRR8614027	Irish Setter
SRR8614059	Irish Setter
SRR8614086	Irish Setter
ERR2113152	Irish Terrier	X	X
SRR10077568	Irish Terrier
SRR7107582	Irish Terrier
SRR7107979	Irish Terrier
SRR8614088	Irish Terrier
SRR10077553	Irish Water Spaniel	X	X
SRR7120168	Irish Water Spaniel
SRR7120169	Irish Water Spaniel		X
SRR7120170	Irish Water Spaniel
SRR10441634	Irish Wolfhound	X	X
SRR10441635	Irish Wolfhound
SRR2094400	Irish Wolfhound
SRR8541930	Irish Wolfhound
SRR8541931	Irish Wolfhound
SRR8614030	Irish Wolfhound
ERR5383430	Italian Greyhound	X	X
SRR2094401	Italian Greyhound
SRR2095322	Italian Greyhound
ERR2008784	Jack Russell Terrier	X	X
ERR2759435	Jack Russell Terrier
ERR3047540	Jack Russell Terrier
SRR10077556	Jack Russell Terrier
SRR10077557	Jack Russell Terrier
SRR10752620	Jack Russell Terrier
SRR7107878	Jack Russell Terrier
SRR7107892	Jack Russell Terrier
SRR7107896	Jack Russell Terrier
SRR7107924	Jack Russell Terrier
SRR8614044	Jack Russell Terrier
ERR2113145	Jagdterrier	X	X
SRR14750313	Jagdterrier
SRR7107560	Jagdterrier
ERR2196104	Japanese Chin	X	X
SRR12330027	Japanese Chin
SRR7120171	Keeshond	X	X
ERR2196263	Kerry Blue Terrier	X	X
ERR5383431	Kerry Blue Terrier
SRR10752647	Kerry Blue Terrier
SRR7107880	Kerry Blue Terrier
SRR7120172	Komondor	X	X
SRR7107521	Korean Jindo	X	X
SRR7107567	Kromfohrlander	X	X
SRR2827595	Kunming Dog	X	X
SRR2827596	Kunming Dog
SRR2827598	Kunming Dog
SRR2827599	Kunming Dog
SRR10752634	Kuvasz	X	X
SRR12330106	Kuvasz
ERR5383432	Labrador Retriever	X	X
ERR5383433	Labrador Retriever	X
SRR2095323	Labrador Retriever	X
SRR7107545	Labrador Retriever	X
SRR7107565	Labrador Retriever	X
SRR7107891	Labrador Retriever	X
SRR7107934	Labrador Retriever	X
SRR7107937	Labrador Retriever	X
SRR7107980	Labrador Retriever	X
SRR7120176	Labrador Retriever	X
SRR7120177	Labrador Retriever	X
SRR7120178	Labrador Retriever	X
SRR7120180	Labrador Retriever	X
SRR7120181	Labrador Retriever	X
SRR7120182	Labrador Retriever	X
SRR8541909	Labrador Retriever	X
SRR8541910	Labrador Retriever	X
SRR8541929	Labrador Retriever	X
SRR8541935	Labrador Retriever	X
SRR8614046	Labrador Retriever	X
SRR8614090	Labrador Retriever	X
ERR1686539	Lagotto Romagnolo	X	X
ERR2113147	Lagotto Romagnolo
ERR2113148	Lagotto Romagnolo
ERR2759439	Lagotto Romagnolo
ERR2759445	Lagotto Romagnolo
ERR3339011	Lagotto Romagnolo
ERR5383434	Lagotto Romagnolo
ERR5383435	Lagotto Romagnolo
ERR5383436	Lagotto Romagnolo
ERR5383437	Lagotto Romagnolo
ERR5383438	Lagotto Romagnolo
ERR5383439	Lagotto Romagnolo
SRR7107608	Lagotto Romagnolo
SRR7107637	Lagotto Romagnolo
SRR14750461	Landseer	X	X
SRR7107836	Lapponian herder	X	X
ERR1894862	Leonberger	X	X
ERR2357313	Leonberger
ERR2750952	Leonberger
ERR2750953	Leonberger
ERR2750954	Leonberger
ERR2750955	Leonberger
ERR2750956	Leonberger
ERR2750958	Leonberger
ERR2750959	Leonberger
ERR2750960	Leonberger
ERR2750961	Leonberger
ERR2750962	Leonberger
ERR2750963	Leonberger
ERR2750964	Leonberger
ERR2750965	Leonberger
ERR2750966	Leonberger
ERR2750967	Leonberger
ERR2750968	Leonberger
ERR2759446	Leonberger
ERR2764781	Leonberger
ERR3339010	Leonberger
ERR4579526	Leonberger
ERR4579527	Leonberger
ERR4579528	Leonberger
ERR5449478	Leonberger		X
ERR5449479	Leonberger
ERR5449480	Leonberger
ERR5449481	Leonberger		X
ERR5449482	Leonberger
ERR5449483	Leonberger
ERR5449484	Leonberger
ERR5449485	Leonberger
ERR5449486	Leonberger
ERR5449487	Leonberger
SRR10752638	Lhasa Apso	X	X
SRR12330272	Lhasa Apso
SRR12330273	Lhasa Apso
SRR7107935	Lowchen	X	X
ERR1688123	Malinois	X	X
ERR2008786	Malinois
ERR2750973	Malinois
ERR5383440	Malinois
ERR5383441	Malinois
SRR7107526	Malinois
SRR7107592	Malinois
SRR7764564	Maltese dog	X	X
SRR12330088	Manchester Terrier	X	X
SRR12330267	Manchester Terrier
SRR12330264	Mastiff	X	X
SRR12330265	Mastiff
SRR12330111	Mexican Hairless Dog	X	X
ERR1688122	Miniature Bull Terrier	X	X
SRR12330263	Miniature Bull Terrier
SRR12330257	Miniature Pinscher	X	X
SRR7120187	Miniature Poodle	X	X
ERR2503983	Miniature Schnauzer	X	X
ERR2503984	Miniature Schnauzer
ERR2503985	Miniature Schnauzer
ERR2865340	Miniature Schnauzer
ERR1688118	Mix	X	X
ERR1990029	Mix
ERR2008436	Mix		X
ERR2196028	Mix
ERR2759429	Mix
ERR2759433	Mix
SRR10752625	Mix
SRR12330254	Mudi	X	X
SRR12330251	Neapolitan Mastiff	X	X
SRR12330252	Neapolitan Mastiff
SRR14750472	Neapolitan Mastiff
SRR14750473	Neapolitan Mastiff
SRR7120191	New Guinea Singing Dog	X	X
ERR2263461	Newfoundland	X	X
ERR2750970	Newfoundland
SRR10077575	Newfoundland		X
ERR3486151	Norfolk Terrier	X	X
ERR3486152	Norfolk Terrier
SRR12330240	Norfolk Terrier
ERR3478972	Norwegian Buhund	X	X
ERR3478973	Norwegian Buhund
SRR12330253	Norwegian Buhund
SRR12330246	Norwegian Elkhound	X	X
SRR12330248	Norwegian Elkhound
SRR7107834	Norwegian Elkhound
SRR7120192	Norwegian Elkhound
SRR7107643	Norwegian Lundehund	X	X
SRR7107527	Norwich Terrier	X	X
SRR5311602	Nova Scotia Duck Tolling Retriever	X	X
SRR5311606	Nova Scotia Duck Tolling Retriever
SRR5311608	Nova Scotia Duck Tolling Retriever
SRR7107865	Nova Scotia Duck Tolling Retriever
SRR12330235	Old English Sheepdog	X	X
SRR14750475	Old English Sheepdog
SRR12330232	Otterhound	X	X
SRR8614041	Otterhound
ERR3047546	Papillon	X	X
ERR3047547	Papillon
SRR8614018	Parson Russell Terrier	X	X
SRR10752627	Pekingese	X	X
SRR2095500	Pekingese
SRR7107803	Pembroke Welsh Corgi	X	X
SRR7107804	Pembroke Welsh Corgi
SRR7107838	Peruvian Inca Orchid	X	X
ERR3047548	Petit Basset Griffon Vendeen	X	X
ERR3047549	Petit Basset Griffon Vendeen
ERR3047550	Petit Basset Griffon Vendeen
SRR7107576	Petit Basset Griffon Vendeen
SRR14750342	Picardy Spaniel	X	X
SRR14750343	Picardy Spaniel
SRR14750344	Picardy Spaniel
SRR14750467	Pinscher	X	X
SRR14750469	Pinscher
SRR10077562	Pit bull	X	X
SRR10077565	Pit bull
SRR8614038	Pit bull
SRR8614063	Pit bull
SRR2094398	Pointer	X	X
SRR7107877	Pointer
SRR8614036	Pointer
SRR14750346	Polish Lowland Sheepdog	X	X
ERR3047553	Pomeranian	X	X
ERR3047554	Pomeranian
ERR5383446	Pomeranian
SRR7107626	Pomeranian		X
SRR8614033	Pomeranian
SRR7107625	Poodle	X	X
SRR7107881	Portuguese Podengo	X	X
SRR10077577	Portuguese Water Dog	X	X
SRR7120193	Portuguese Water Dog
SRR7120194	Portuguese Water Dog
SRR7120196	Portuguese Water Dog
SRR7120197	Portuguese Water Dog
SRR7120199	Portuguese Water Dog
SRR7120200	Portuguese Water Dog
SRR7120201	Portuguese Water Dog
SRR7120203	Portuguese Water Dog
SRR14750352	Pudelpointer	X	X
SRR14750353	Pudelpointer
SRR14750354	Pudelpointer
ERR2196095	Pug	X	X
ERR2196264	Pug
ERR2196265	Pug
ERR2196266	Pug
ERR2196267	Pug
ERR2196268	Pug
ERR2196269	Pug
ERR2196270	Pug
ERR2196271	Pug
ERR2196272	Pug
ERR2196273	Pug
ERR2196275	Pug
ERR2196276	Pug
ERR2196277	Pug
ERR2196278	Pug
ERR2196279	Pug
ERR3047542	Pug
ERR3047543	Pug
ERR3047544	Pug
ERR3486153	Pug
ERR3486154	Pug
ERR3486155	Pug
ERR3486156	Pug
ERR3486157	Pug
SRR10077551	Pug
SRR10441632	Pug
SRR10752644	Pug
SRR12330213	Pumi	X	X
SRR12330215	Pumi
SRR12330216	Pumi
SRR14750478	Pyrenean Shepherd	X	X
SRR14750480	Pyrenean Shepherd
SRR14750482	Pyrenean Shepherd
SRR7107783	Red Wolf	X	X
ERR1990011	Rhodesian Ridgeback	X	X
SRR2094407	Rhodesian Ridgeback
SRR7107591	Rhodesian Ridgeback
SRR7107985	Rhodesian Ridgeback
SRR8614052	Rhodesian Ridgeback
SRR10441630	Rottweiler	X	X
SRR10441631	Rottweiler
SRR2095501	Rottweiler
SRR7107864	Rottweiler
SRR7120204	Rottweiler
SRR7120205	Rottweiler
SRR7120206	Rottweiler
SRR7120208	Rottweiler
SRR7120209	Rottweiler
ERR5383442	Saarlooswolfdog	X	X
SRR14750487	Saarlooswolfdog
ERR2750971	Saint Bernard	X	X
ERR2750972	Saint Bernard
SRR2095502	Saint Bernard
SRR7107879	Saint Bernard
ERR1683856	Saluki	X	X
ERR2196280	Saluki
SRR2094408	Saluki
SRR2095503	Saluki
SRR7120211	Samoyed	X	X
SRR7120159	Sardinian Shepherd Dog	X	X
SRR14750409	Sarplaninac	X	X
SRR12330179	Schipperke	X	X
SRR10250958	Scottish Deerhound	X	X
SRR10250959	Scottish Deerhound
SRR10250960	Scottish Deerhound
SRR10250961	Scottish Deerhound
SRR10250962	Scottish Deerhound
SRR10250963	Scottish Deerhound
SRR7107893	Scottish Deerhound
SRR2094409	Scottish Terrier	X	X
SRR7107886	Scottish Terrier
SRR7120212	Scottish Terrier
SRR7120213	Scottish Terrier
SRR12330198	Sealyham Terrier	X	X
SRR12330200	Sealyham Terrier
SRR12330202	Sealyham Terrier
ERR3486149	Shar Pei	X	X
SRR12330191	Shar Pei
SRR14750490	Shar Pei
SRR14750491	Shar Pei
ERR2759431	Shetland Sheepdog	X	X
SRR4011154	Shetland Sheepdog
SRR7107550	Shetland Sheepdog		X
SRR7107905	Shetland Sheepdog
SRR8614040	Shetland Sheepdog
SRR10752637	Shiba Inu	X	X
SRR7107933	Shiba Inu		X
SRR7107955	Shiba Inu
SRR8614091	Shiba Inu
ERR2196281	Shih Tzu	X	X
ERR3047551	Shih Tzu
ERR3047552	Shih Tzu
SRR7107655	Shih Tzu
SRR12330188	Shikoku	X	X
SRR2095539	Siberian Husky	X	X
SRR7107536	Siberian Husky
SRR7107575	Siberian Husky
SRR7107584	Sloughi	X	X
SRR7107619	Sloughi		X
SRR7107622	Sloughi
SRR7107844	Sloughi
SRR14750488	Slovak Hound	X	X
SRR14750489	Slovak Hound
SRR12330290	Small Munsterlander	X	X
SRR14750458	Small Munsterlander
SRR14750493	Spanish Mastiff	X	X
SRR7107572	Spanish Water Dog	X	X
SRR10077544	Spinone Italiano	X	X
SRR7107972	Spinone Italiano
SRR10441629	Springer Spaniel	X	X
SRR12330156	Stabyhoun	X	X
SRR10441628	Staffordshire Bull Terrier	X	X
SRR12330161	Staffordshire Bull Terrier
SRR10441627	Standard Poodle	X	X
SRR10752624	Standard Poodle
SRR7107874	Standard Poodle
SRR7107900	Standard Poodle
SRR7107970	Standard Poodle
SRR8163589	Standard Poodle
SRR8163590	Standard Poodle
SRR8163591	Standard Poodle
SRR8163592	Standard Poodle
SRR8163593	Standard Poodle
SRR8163594	Standard Poodle
SRR8163595	Standard Poodle
SRR8163596	Standard Poodle
SRR8163597	Standard Poodle
SRR8163598	Standard Poodle
SRR8163600	Standard Poodle
SRR8163601	Standard Poodle		X
SRR8163602	Standard Poodle
SRR8614022	Standard Poodle
SRR8614047	Standard Poodle
SRR8614062	Standard Poodle
ERR2263462	Standard Schnauzer	X	X
SRR7107964	Standard Schnauzer
SRR7107982	Standard Schnauzer
SRR7107983	Standard Schnauzer
SRR8614056	Standard Schnauzer
SRR8614057	Standard Schnauzer
SRR12330152	Sussex Spaniel	X	X
SRR12330155	Sussex Spaniel
SRR7107835	Swedish Elkhound	X	X
SRR7107839	Swedish lapphund	X	X
SRR12330149	Swedish Vallhund	X	X
SRR14750348	Tatra Shepherd Dog	X	X
SRR14750351	Tatra Shepherd Dog
SRR12330211	Teddy Roosevelt Terrier	X	X
SRR7120111	Tervuren	X	X
SRR7120114	Tervuren
SRR7120116	Tervuren
SRR7120119	Tervuren
SRR7120120	Tervuren
SRR7120123	Tervuren
SRR7120124	Tervuren
SRR7120125	Tervuren
SRR1105792	Tibetan Mastiff	X	X
SRR1138364	Tibetan Mastiff
SRR7107716	Tibetan Mastiff
SRR7107718	Tibetan Mastiff
SRR7107719	Tibetan Mastiff
SRR12330146	Tibetan Spaniel	X	X
SRR12330148	Tibetan Spaniel
SRR10077569	Tibetan Terrier	X	X
SRR10077572	Tibetan Terrier
SRR7107895	Tibetan Terrier
SRR7107898	Tibetan Terrier
SRR8614021	Tibetan Terrier		X
SRR8614028	Tibetan Terrier
SRR12330142	Tosa	X	X
SRR12330143	Tosa
SRR10752626	Toy Poodle	X	X
SRR2095540	Toy Poodle
SRR12330138	Treeing Walker Coonhound	X	X
SRR12330139	Treeing Walker Coonhound
SRR7107577	Vizsla	X	X
ERR2113151	Weimaraner	X	X
SRR10441626	Weimaraner
SRR10752640	Weimaraner
SRR10752641	Weimaraner
SRR7107634	Weimaraner
SRR12330122	Welsh Terrier	X	X
SRR12330123	Welsh Terrier
SRR8614024	Welsh Terrier
ERR1688126	West Highland White Terrier	X	X
ERR2750975	West Highland White Terrier
ERR5383443	West Highland White Terrier
ERR5383444	West Highland White Terrier
ERR5383445	West Highland White Terrier
SRR7107538	West Highland White Terrier
SRR7107636	West Highland White Terrier
SRR7107887	West Highland White Terrier
SRR7107888	West Highland White Terrier
SRR7107889	West Highland White Terrier
SRR7107890	West Highland White Terrier
SRR7120232	West Highland White Terrier
SRR7120234	West Highland White Terrier
ERR2196282	Whippet	X	X
ERR3339005	Whippet		X
SRR10752617	Whippet
SRR7107621	White Swiss Shepherd Dog	X	X
SAMC069986	Wolf (unspecified)	X	X
SAMC069987	Wolf (unspecified)
SAMC069991	Wolf (unspecified)
SAMC069992	Wolf (unspecified)
ERR3047528	Yorkshire Terrier	X	X
SRR7107586	Yorkshire Terrier
SRR7107916	Yorkshire Terrier
SRR7120237	Yorkshire Terrier
SRR7120238	Yorkshire Terrier
SRR7120246	Yorkshire Terrier
SRR7120247	Yorkshire Terrier
SRR7120248	Yorkshire Terrier
SRR7120256	Yorkshire Terrier
SRR7120259	Yorkshire Terrier
SRR7120276	Yorkshire Terrier
SRR7120297	Yorkshire Terrier
SRR7120298	Yorkshire Terrier
SRR7120299	Yorkshire Terrier
SRR7120300	Yorkshire Terrier
SRR7764562	Yorkshire Terrier
SRR8541916	Yorkshire Terrier

## Sheet: S4
Table S4. Summary of variant counts binned by allele frequency, those reported different depths are derived from the full panel
Allele frequency bin	Full	Panel 1	Panel 2	0.9X	3.8X	9.6X	17.4X	43.5X
0-0.01	2412147	2623846	2585750	4103787	4374741	4624677	4734911	4758140
0.01-0.02	527511	424141	438178	323243	371532	354012	289526	269631
0.02-0.03	314935	268606	274731	53480	28785	18950	7302	4896
0.03-0.04	217299	203752	207536	214074	238412	205005	188444	188436
0.04-0.05	188772	171462	175951	126228	169515	154636	153056	155447
0.05-0.06	156124	149751	151977	90504	42096	15700	6519	3493
0.06-0.07	140026	136682	137369	153697	169945	144034	140947	141103
0.07-0.08	137354	126354	127171	42859	13549	4489	2887	2265
0.08-0.09	121922	142455	143994	145970	158876	137725	136610	136648
0.09-0.1	123263	110818	113633	103840	117936	117316	124569	126928
0.1-0.11	109641	106891	107593	73759	36666	13693	5304	2428
0.11-0.12	110993	102247	103160	126314	132187	119782	119711	119926
0.12-0.13	101436	100329	99689	43768	9022	3059	2304	1701
0.13-0.14	98671	97271	97849	118950	124729	115645	115663	115858
0.14-0.15	101630	94761	95118	91666	92281	101484	110445	112768
0.15-0.16	95603	94349	92984	66678	34843	14217	4887	2095
0.16-0.17	97011	108665	111045	113335	115530	111130	111141	111299
0.17-0.18	90654	89003	89209	43332	6241	2747	2234	1435
0.18-0.19	90489	87864	86644	104146	105518	102990	103073	103363
0.19-0.2	92107	85731	86119	84227	78590	93720	103413	105965
0.2-0.21	86251	84162	84560	62138	33659	13795	4300	1678
0.21-0.22	89282	83544	83322	100384	102182	101378	101562	101998
0.22-0.23	83238	82032	82582	42292	5180	2222	1713	1200
0.23-0.24	85925	80401	80601	95774	98985	98702	99043	99264
0.24-0.25	81169	94618	95733	74399	67872	83400	92921	95127
0.25-0.26	79765	77191	76852	55387	31535	13495	3768	1378
0.26-0.27	82196	75126	76148	87787	90382	91060	91325	91693
0.27-0.28	76327	74261	74596	38278	4541	1964	1649	1040
0.28-0.29	78570	72934	73215	86831	92998	93614	93901	94275
0.29-0.3	74314	72378	73234	69141	63382	79614	89935	92291
0.3-0.31	76435	71560	70851	50126	31230	14290	3984	1730
0.31-0.32	73844	71492	70131	80011	85010	85753	85877	86276
0.32-0.33	71599	70082	70194	34372	4142	1849	1525	919
0.33-0.34	73097	81733	83266	74901	82484	83617	83994	84329
0.34-0.35	68669	67445	68149	60116	55197	69519	79091	81153
0.35-0.36	70974	67508	67375	44300	28178	12668	3205	1098
0.36-0.37	66784	66004	65389	70735	78669	79518	79796	80128
0.37-0.38	67023	65207	66240	30639	3728	1552	1287	845
0.38-0.39	69615	64311	65354	67221	77254	77977	78315	78613
0.39-0.4	65083	64214	63727	54732	52587	66522	75490	77447
0.4-0.41	67444	61659	61452	39737	27470	12267	3133	1073
0.41-0.42	62121	73039	73420	64044	72820	74564	74839	75332
0.42-0.43	64995	60449	61031	26779	3646	1547	1253	804
0.43-0.44	60607	59468	59165	60286	71257	72190	72328	72762
0.44-0.45	61245	60124	59249	48472	47151	59992	68210	69933
0.45-0.46	63743	57897	58717	34703	24962	11056	2719	924
0.46-0.47	58586	57678	58383	57513	67585	68617	69021	69272
0.47-0.48	60936	57641	58019	23360	3327	1447	1127	765
0.48-0.49	58435	57257	57404	55622	67454	68068	68455	68761
0.49-0.5	61431	68415	69747	45587	47628	61856	70206	72095
0.5-0.51	56718	55547	55162	31858	24196	10643	2629	805
0.51-0.52	54769	53049	53685	52785	63318	64057	64231	64472
0.52-0.53	55686	51287	51356	20887	3013	1252	965	613
0.53-0.54	51591	50923	52482	51493	62584	63614	63944	64408
0.54-0.55	53792	50925	49296	46217	46543	59078	67310	68760
0.55-0.56	50214	48727	49264	29124	24001	10539	2291	733
0.56-0.57	48169	47244	48587	49961	59491	60365	60546	60792
0.57-0.58	50812	46279	47954	18408	2710	1019	817	542
0.58-0.59	47314	55475	55816	46629	57562	58454	58764	58987
0.59-0.6	48982	45367	45207	36942	38324	48004	54526	55895
0.6-0.61	44683	44565	45274	24396	18740	8431	1925	612
0.61-0.62	47414	44123	44589	44711	53805	54334	54505	54817
0.62-0.63	44614	43188	42754	16171	2368	921	736	543
0.63-0.64	43268	41532	41843	41912	51622	52263	52428	52706
0.64-0.65	43722	41163	41509	33883	34516	43650	48946	49960
0.65-0.66	40510	39145	40196	21452	16741	7026	1593	650
0.66-0.67	41357	45516	47066	42037	50897	51633	51926	52042
0.67-0.68	38776	38544	38194	14234	2237	936	737	456
0.68-0.69	37894	36879	37452	37795	46166	46991	47087	47356
0.69-0.7	38131	36807	36442	31375	32391	40763	45501	46387
0.7-0.71	37236	36184	36059	19135	14703	6158	1384	541
0.71-0.72	37671	35201	35960	36101	43973	44423	44600	44756
0.72-0.73	35678	34558	35113	12153	1806	828	622	448
0.73-0.74	36301	34735	35089	34361	42561	43233	43449	43621
0.74-0.75	34279	40474	40716	28387	29673	36398	40103	40872
0.75-0.76	33030	32380	32187	15579	12124	5010	1259	459
0.76-0.77	34894	31749	31976	31553	37334	37797	37908	38078
0.77-0.78	34468	34586	31966	9832	1447	728	532	384
0.78-0.79	34328	31540	31100	29285	35919	36410	36490	36731
0.79-0.8	29790	30849	31802	26047	27413	33218	36199	36725
0.8-0.81	31688	28552	33068	12914	10034	3829	923	387
0.81-0.82	29059	28620	28907	29850	35144	35474	35555	35740
0.82-0.83	26701	26238	26895	7946	1267	557	459	337
0.83-0.84	27014	30564	31372	27369	33208	33593	33724	33838
0.84-0.85	25252	24208	25617	21915	23400	28195	30185	30542
0.85-0.86	25948	24648	24641	9574	7622	2803	680	335
0.86-0.87	24148	23490	23725	22553	26036	26383	26502	26605
0.87-0.88	22995	22133	22916	5656	986	486	362	256
0.88-0.89	22992	21697	22360	23227	27652	28008	28096	28208
0.89-0.9	21528	21690	21873	20468	22072	25652	26977	27132
0.9-0.91	22506	20809	21392	6878	5545	1858	535	313
0.91-0.92	20781	24635	24508	22440	26098	26432	26470	26517
0.92-0.93	20262	19857	19970	3629	772	417	316	207
0.93-0.94	18396	17521	18295	16568	19093	19372	19467	19489
0.94-0.95	18036	17937	17959	14665	16135	17744	18324	18380
0.95-0.96	17033	16339	17458	3513	2596	1012	404	282
0.96-0.97	14629	14240	15925	14571	16590	16725	16795	16771
0.97-0.98	14755	12741	14185	2257	736	472	400	354
0.98-0.99	12169	11036	14563	13771	15778	15987	15965	15921
0.99-1	41409	38043	46355	36692	38252	38384	37673	36890

## Sheet: S5
Table S5. Linear model coefficient estimates after fitting imputed genotype r2 to MAF, with depth and panel as covariates: lm(r2 ~ MAF + depth + panel).
	Estimate	Std. Error.	t value	Pr(>|t|)
(Intercept)	0.774081	0.00921827	83.9725	0
MAF	0.700643	0.0360952	19.4109	5.98e-80
depth	0.00992946	0.000651997	15.2293	8.05e-51
panelsubset panel 1	-0.105726	0.0100674	-10.5018	1.95e-25
panelsubset panel 2	-0.0936046	0.0100674	-9.29778	2.4e-20

## Sheet: S6
Table S6. Linear model coefficient estimates after fitting SNV imputed dosage r2 to depth, with panel as a covariate: lm(r2 ~ depth + panel).
	Estimate	Std. Error.	t value	Pr(>|t|)
(Intercept)	0.978702	0.000181754	5384.75	0
depth	0.00150359	1.34719e-05	111.609	0
panelsubset panel 1	-0.0019327	0.000208019	-9.29098	1.75637e-20
panelsubset panel 2	-0.00278526	0.000208019	-13.3895	1.25595e-40

## Sheet: S7
Table S7. Summary of mismatch rates for SNVs arising from different reference panels at each depth of coverage tested.
		RR mismatch rate (%) [1]		RA mismatch rate (%) [2]		AA mismatch rate (%) [3]
Panel	Depth	Median	S.D.	Median	S.D.	Median	S.D.
Full	0.9	0.5605	0.144906	3.136	0.986846	2.897	1.15715
	3.8	0.093	0.0347706	0.592	0.447286	0.279	0.229263
	9.6	0.036	0.0175633	0.453	0.126665	0.141	0.117213
	17.4	0.013	0.00800014	0.208	0.0727324	0.043	0.0379053
Panel 1	0.9	0.666	0.190471	4.0125	1.18011	3.5135	1.46616
	3.8	0.0975	0.0384887	0.701	0.444785	0.3085	0.235461
	9.6	0.041	0.0192629	0.511	0.129602	0.149	0.108026
	17.4	0.014	0.00886138	0.223	0.0793136	0.043	0.037168
Panel 2	0.9	0.7495	0.206868	4.5	1.18986	3.894	1.51864
	3.8	0.101	0.0390108	0.718	0.450826	0.312	0.235201
	9.6	0.041	0.0189439	0.516	0.129942	0.148	0.109593
	17.4	0.014	0.00863586	0.223	0.0795737	0.041	0.0354878
[1] Homozygous reference (RR)
[2] Heterozygous (RA)
[3] Homozygous alternate (AA)
Cells highlighted in yellow indicate the genotype with the highest median mismatch rate.

## Sheet: S8
Table S8. Linear model coefficient estimates after fitting paired Wilcox test p values from comparing region and chromosome depth to region median haplotype count
	Estimate	Std. Error.	t value	Pr(>|t|)
(Intercept)	0.192613	0.005135	37.511	< 2E-016	***
as.factor(haps_round)2	-0.011618	0.005845	-1.988	0.04686	*
as.factor(haps_round)3	-0.001688	0.005639	-0.299	0.76467
as.factor(haps_round)4	0.005236	0.005637	0.929	0.35297
as.factor(haps_round)5	-0.008311	0.006608	-1.258	0.20856
as.factor(haps_round)6	-0.022283	0.007806	-2.854	0.00431	**
as.factor(haps_round)7	-0.017858	0.014513	-1.23	0.21853
as.factor(haps_round)8	-0.098555	0.016582	-5.943	2.81e-09	***
as.factor(haps_round)9	-0.186123	0.026595	-6.998	2.62e-12	***
as.factor(haps_round)10	-0.176216	0.029941	-5.885	4e-09	***
